# Supplementary material for: Unpacking the multilingualism continuum: An investigation of language variety co-activation in simultaneous interpreters
Source: PLoS One. 2023 Nov 28;18(11):e0289484. doi: 10.1371/journal.pone.0289484 (PMC10684095; doi:10.1371/journal.pone.0289484)
Supplement: S1 File — (ZIP) [file pone.0289484.s006.zip]

Archive with 2 entries (2 files):
- S2_File.xlsx
- __MACOSX/._S2_File.xlsx
